# Supplementary material for: The Ophthalmology Mini-Elective Gives Vision to Preclinical Medical Students
Source: MedEdPORTAL. 2020 Nov 23;16:11024. doi: 10.15766/mep_2374-8265.11024 (PMC7703479; doi:10.15766/mep_2374-8265.11024)
Supplement: Supplementary file 1 — Course Syllabus.docxInstructor Introduction.docxWeekly Course Time Line & Objectives.docxSession 1 - Intro to Ophthalmology.pptxSession 2 - Anterior Segment.pptxSession 3 - Posterior Segment.pptxSession 4 - Eye Emergencies and Trauma.pptxLaboratory Session Guide.pdfPrecourse Survey.docxPre- and Posttest.docxPostcourse Survey.docxPre- and Posttest Answers.docx [file mep_2374-8265.11024-s001.zip]

Archive with 13 entries (13 files):
- A. Course Syllabus.docx
- B. Instructor Introduction.docx
- C. Weekly Course Time line & Objectives.docx
- D. Session 1 - Intro to Ophthalmology.pptx
- E. Session 2 - Anterior Segment.pptx
- F. Session 3 - Posterior Segment.pptx
- G. Session 4 - Eye Emergencies and Trauma.pptx
- H. Laboratory Session Guide.pdf
- I. Precourse Survey.docx
- J. Pre- and Posttest.docx
- K. Postcourse Survey.docx
- L. Pre- and Posttest Answers.docx
- _Educational_Summary_Report_11024.pdf
